# Supplementary material for: The pre-surgical role of halo-traction in patients with cervical infection associated with refractory kyphosis: a retrospective study
Source: Sci Rep. 2023 Jan 10;13:479. doi: 10.1038/s41598-023-27523-5 (PMC9832031; doi:10.1038/s41598-023-27523-5)
Supplement: Supplementary file 1 — Supplementary Information. [file 41598_2023_27523_MOESM1_ESM.xls]

## Sheet: Sheet1
									NON-TRACTION GROUP
		patient ID	Age	Gender		Disease-causing organism	preoperative ESR	postoperative 3 months ESR	final follow-up ESR		preoperative CRP	postoperative 3 months CRP	Final follow-up CRP		preoperative ASIA	Final follow-up ASIA		preoperative NDI (%)	Final follow-up NDI (%)				number of hospital stay days				Preoperative kyphosis cobb angle			postoperative kyphosis cobb angle						fused segments	number of fused segments
		case1	32	f		mycobacteroides chelonae	72	19	30		7.31	2.47	20.4		D	E		38	11				21				22			13.8						c3/c6	4
		case2	53	m		Viridans streptococci	81	43	37		124	41	29		C	D		48	26				21				28			18.4						c4/c7	4
		case3	28	m		mycobacterium TB	18	11	14		3.36	20.1	45		C	E		39	8				10	readmitted			18.4			-9.8						c3/c5	3
		case4	26	f		Escherichie Coli	35	43	12		16.6	26.6	50.7		C	D		53	32				20	readmitted			21.4			15.5						c3/c7	5
		case5	35	m		streptococcus pneumoniae	13	2	4		5	1.7	1.5		D	D		40	24				23				15.5			-10.2						c5/c7	3
		case6	38	m		staphylococcus aureus	120	5	4		51.2	2.1	1.3		C	D		52	38				13				15.3			8.5						c6/c7	2
		case7	27	m		mycobacterium TB	120	57	30		29.8	20	2		C	E		45	8				12				20			11.8						c5/c7	3
		case8	51	m		Aspergillus	120	41	18		79.6	40.1	1.8		B	D		66	30				29				24			11.6						c4/c7	4
		case9	47	f		enterococcus faecalis	9	37	15		3.5	10	0.7		D	E		25	10				10				19.8			10.4						c5/c7	3
		case10	55	m		Pseudomonas aeruginosa	28	33	10.2		48.8	30	5		C	E		55	20				17				18			8.2						c4/c6	3
		case11	52	m		streptococcus agalactiae	67	35	5.9		41.9	29	8.5		D	E		28	15				23				16			-11.9						c4/c6	3
		case12	58	f		mycobacterium TB	22	25	11		40	24	6		C	E		44	17				25				17.4			-13						c4/c7	4
		case13	61	m		mycobacterium TB	35	28.9	7.8		3.5	39	0.9		D	E		41	9				20				20.2			12.6						c4/c7	4
		case14	29	m		mycobacterium TB	50	30	8.9		61	34	19		C	E		49	22				44				22.7			12.6						c4/c7	4
		case15	61	m		mycobacterium TB	19	25	35		8.6	22	20		C	D		50	21				13				16.5			-11.7						c3/c6	4
		case16	48	f		Pseudomonas aeruginosa	44	29	2		4.2	31	2.3		D	E		17	13				8				16.7			-9.3						c5/c7	3
		case17	50	m		enterococcus faecalis	48	31	19		17.9	25.1	3		D	E		33	18				34				13.3			-11.6						c4/c6	3
		case18	65	f		mycobacterium TB	92	46	16		20	61	6		C	D		38	19				25				17.1			-14.4						c5/c7	3
		case19	70	f		mycobacterium TB	58	29	9.7		106.2	39	1.8		C	E		54	22				19				17.6			14.8						c2/c5	4
		case20	68	m		mycobacterium TB	120	50	27		40	68	6		C	E		55	18				23				15			-11.4						c3/c6	4
		case21	67	f		mycobacterium TB	55	59	2		5.2	40	2		C	E		51	11				10				13.6			-11.7						c3/c6	4
		case22	38	m		Pseudomonas aeruginosa	59	28	7.2		32	20	8		C	D		47	25				24				14.6			-8.8						c5/c7	3
		case23	14	m		Aspergillus	108	45	11		88.9	50	4.4		D	E		36	13				27				20			12.4						c2/c5	4
		case24	61	F		mycobacterium TB	84	35	6		79	53	2.3		B	D		74	27				28	reoperated			38			15						c5/c7	3
		case25	55	M		mycobacterium TB	67	52	7		121	79	5.8		C	E		40	21				21				19			-13.6						c3/c6	4
								TRACTION GROUP
																						TRACTION GROUP
		patient ID	Age	Gender		Disease-causing organism	preoperative ESR	postoperative 3 months ESR	final follow-up ESR		preoperative CRP	postoperative 3 months CRP	Final follow-up CRP		Preoperative ASIA	Final follow-up ASIA		preoperative NDI (%)	Final folllow-up NDI (%)				Number of hospital stays in days				Preoperative kyphosis cobb angle		post traction kyphosis cobb angle	postoperative kyphosis cobb angle						fused segment	number of fused segment			traction time in days
		Case1	27	f		mycobacterium TB	110	87	7.9		29.6	36.6	5		C	D		54	32				33				15.1		-11.2	-8.4						c2/c4	3			5
		Case2	63	f		staphylococcus aureus	102	30	12		63	2.7	2.4		D	E		38	10				23				19.7		5	8.9						c4/c6	3			7
		Case3	59	m		Aspergillus	26	26	3.8		20	9.37	3		C	E		62	20				32				18.5		-4.6	-7.9						c5/c7	3			8
		Case4	42	m		mycobacterium TB	102	50	11		9.7	40	10		D	D		35	23				28				13.3		-5.1	-9.2						c2/c4	3			6
		Case5	69	f		mycobacterium TB	30	22	8.1		11.6	15	6.7		C	E		51	8				22				15		-9.8	-7						c6/c7	2			7
		Case6	24	m		enterococcus faecalis	52	20	18		38	31	5		D	E		30	16				23				16.3		4.1	5.9						c2/c5	4			6
		Case7	40	m		enterococcus faecalis	61	23	10		9.5	29	1.6		C	E		61	13				24				15.6		-7	-6.1						c3/c6	4			7
		Case8	57	m		staphylococcus aureus	27	19.5	3.6		8.4	12.5	2.5		D	E		27	15				18				15.4		-8.7	-6.6						c5/c7	3			7
		Case9	50	f		mycobacterium TB	91	35	16		71.9	31	9		D	E		28	18				32				14.5		-10.2	-6.2						c3/c6	4			7
		Case10	61	f		mycobacterium TB	41	40	5.1		10.5	7.7	7.9		C	D		47	21				23				19.2		5.3	8.7						c4/c6	3			7
		Case11	50	F		Escherichia coli	81	31.5	24		71.9	20	10		B	D		75	39				32				31.7		-15	-19.5						c2/c4	3			6
		Case12	59	M		mycobacterium TB	26	24	4.4		76.5	37.8	11		C	E		50	19				32				18.8		-7	-10.4						c5/c7	3			8
		Case13	63	f		mycobacterium TB	110	49	13.2		57.7	19.8	4.8		C	E		42	16				30				34		-5	-14						c5/c6	2			5
		Case14	42	M		staphylococcus aureus	100.8	5	4		51.2	2.1	1.3		C	E		48	9				19				17.2		-7.1	-10.1						c4/c6	3			7
		Case15	49	M		staphylococcus aureus	84	38	11		10	21	1.4		D	E		38	14				20				18.8		5	-8.9						c3/c5	3			6
		Case16	71	M		pseudomonas aeruginosa	49	25	3.7		9.9	23	2.8		C	E		64	23				18				31		-16	-18.9						c4/c7	4			7
		Case17	62	M		Aspergillus	120	45	18		79.6	33	21		B	D		76	34				29				25.5		15	-11.7						c4/c7	4			8
		Case18	49	M		Salmonella dublin	115	18	14		61.9	41.8	2.9		C	D		38	17				27				16		-9.5	-11.5						c5/c7	3			7
		Case19	59	M		streptococcus agalactiae	54	21	8.2		21.1	29	4.4		D	E		32	18				18				18		-12.4	-9.2						c5/c7	3			7
		Case20	58	f		mycobacterium TB	84	35	10.1		72	48	2		C	E		44	12				19				19.2		-7.9	-12.5						c4/c7	4			7
		Case21	66	M		mycobacterium TB	123	51	5.9		48	20	1.5		D	E		26	9				23				21.2		8.2	10						c3/c6	4			8
		Case22	63	f		mycobacterium TB	102	38	8.1		91	33.1	8		D	E		28	8				24				18.4		-15.1	-13.2						c4/c7	4			8
		Case23	54	m		mycobacterium TB	105	33	11		71.7	40	7.7		B	D		67	37				17				20		-8.6	-11.2						c4/c7	4			7
